# Supplementary material for: De novo Vessel Formation Through Cross-Talk of Blood-Derived Cells and Mesenchymal Stromal Cells in the Absence of Pre-existing Vascular Structures
Source: Front Bioeng Biotechnol. 2020 Nov 16;8:602210. doi: 10.3389/fbioe.2020.602210 (PMC7718010; doi:10.3389/fbioe.2020.602210)
Supplement: Supplementary file 1 [file Data_Sheet_1.zip]

Archive with 6 entries (6 files):
- Supplemental Figure 1.pdf
- Supplemental Figure 2.PDF
- Supplemental Figure 3.PDF
- Supplemental Figure 4.PDF
- Supplemental Figure 5.PDF
- Supplementary Video Legends.DOCX
